# Supplementary material for: Chemical and Biological Properties of Different Romanian Populations of Hyssopus officinalis Correlated via Molecular Docking
Source: Plants (Basel). 2024 Nov 20;13(22):3259. doi: 10.3390/plants13223259 (PMC11598396; doi:10.3390/plants13223259)
Supplement: Supplementary file 1 [file plants-13-03259-s001.zip]

Archive with 1 entries (1 files):
- plants-3257319-supplementary.pdf
